# Supplementary material for: Rapid review: Ten ways to improve support for minoritised informal adult carers at local government policy level to redress inequality
Source: Public Health Pract (Oxf). 2024 Aug 26;8:100543. doi: 10.1016/j.puhip.2024.100543 (PMC11405819; doi:10.1016/j.puhip.2024.100543)
Supplement: Multimedia component 1 [file mmc1.xlsx]

## Sheet: Extraction Example
Category	Kokorelias et al (2023)	Greenwood et al (2015)	Carers UK (2023)
Paper/study type	Journal article - systematic review	Systematic review	Grey literature - report
If source focused on specific dimensions of inequality in relation to minoritsed groups, what was this?	Ethnicity	Ethnicity	NA
If source focused on caring in the context of a specific condition(s) of person being cared for, what was this?	Stroke	NA	NA
Recognising Diversity within minoritised Groups and intersectionality	Mentions diverse ethnic identities of carers, as well as socio-economic status and age, in context of how stroke disproportionately impacts South Asian communities (e.g., Afghani, Bangladeshi, Indian, Maldivian, Nepalese, Pakistani, and Sri Lankan) and context in which services do not effectively meet needs, especially post-stroke - South Asian community members in high-income countries have a hi…	Focus is on minoritised ethnicity carers - available evidence suggests that minority ethnic carers are less likely to use formal services than their White counterparts (Dilworth-Anderson et al. 2002, Dunlop et al. 2002). This is despite the fact that minority ethnic carers are more likely to express greater need for services than White carers (Giunta et al. 2004, Scharlach et al. 2006). For examp…	Diversity highlighted in relation to ethnicity, sexual and gender identity, age, migration status/history. There are unique challenges faced by carers from underrepresented backgrounds – especially Black, Asian and minority ethnic carers and LGBTQ+ carers - also migration status and neurodiversity. there should be a concerted effort to identify the specific needs of different communities and to h…
Socio-culturally appropriate support (e.g. cultural competence of workers, culturally appropriate services (including in carers assessments, healthcare)) - see also carers assessments theme	Stroke best practices have recommended culturally appropriate services [3]. Culturally appropriate stroke services may better address the sociocultural factors (e.g., linguistic, cultural, and spiritual values) that impact a person’s stroke experiences and contribute to unmet needs in patients with stroke [4, 16, 30]. For instance, prior studies have highlighted South Asian communities’ unique ex…	Other research (Manthorpe et al. 2012) has shown that social care staff highlight the challenges of providing culturally sensitive services partly because of their inadequate knowledge but also because of the difficulties they face in involving minority ethnic communities in designing and providing services. he dearth of literature relating to satisfaction with social care among minority ethnic c…	Listening period with different minoritised groups can be helpful in developing inclusve models of service design.
Additional communication needs - exclusions, barriers	...communication barriers (e.g., a provider using unfamiliar terminologies) that eroded or interfered with participants’ trust in providers [31, 33, 62, 73, 74]. Moreover, trust diminished when service providers were unresponsive or lacked an understanding of caregivers’ needs [74]. Consequently, South Asian caregivers may be more hesitant than non-South Asian caregivers to access services due to…	Language differences are clearly a barrier relevant to many aspects of service provision starting from information about services, knowing what support is available, applying for services and, finally, service provision itself. Clearly, this is an important subject and research needs to investigate at what point in the process of accessing services that language is a barrier and how. However, tra…	NICE makes specific reference to equality and diversity considerations: “Service providers that carry out carers’ assessments should make reasonable adjustments to ensure that carers with additional needs, such as physical, sensory or learning disabilities, and people who do not speak or read English, or who have reduced communication skills, can have an assessment that is accessible and takes ac…
Understanding of care and coping strategies	Caregiving roles were influenced by the cultural expectations that family members had a “familial duty” to care for their relative or partner poststroke, sometimes due to living arrangements whereby children lived with their families to provide ongoing care. Family structures, expectations, and cultural values also resulted in female family members often being expected to become caregivers [66], …	Most barriers described were potentially relevant to all carers, irrespective of ethnic group. They included attitudinal barriers such as not wanting to involve outsiders or not seeing the need for services and practical barriers such as low awareness of services and service availability. Issues specific to minority ethnic groups included language barriers and concerns about services' cultural or…	Some research has found that Black, Asian and minority ethnic carers need support to combat stigma around mental health conditions.16 Targeting of service work can be important as Black, Asian and minority ethnic carers may not identify themselves as carers, perhaps because of cultural expectations around care / given that research suggests that people from minority ethnic backgrounds may be less…
Other aspects of inequalities - gendered issues/hierarchies and socio-economic inequalities/livelihoods		Not only are minority ethnic groups more likely to suffer ill-health and poverty (Modood et al. 1997)…. Poverty and inequality (Ahmad & Atkin 1996), and racism (Katbamna et al. 2002) may add to their disadvantage.	Carers’ assessments should not be subject to any charging, and it is recommended that services to unpaid carers are then provided free of charge and not financially assessed for them. Charging carers can be a barrier to taking up support when the primary goal is to improve carers’ health, wellbeing and outcomes LGBTQ+ groups: According to a survey conducted by Gaddum and LGBT Foundation, of those…
Racism and discrimination	Providers to avoid ethnic stereotypes and preconceptions (e.g., that the presence of children in the family was a guarantee of support and that South Asian individuals “are younger and fitter”)	Not only are minority ethnic groups more likely to suffer ill-health and poverty (Modood et al. 1997), but language differences, cultural appropriateness of services and cultural notions of duty are also likely to influence service uptake (Williams & Johnson 2010). Poverty and inequality (Ahmad & Atkin 1996), and racism (Katbamna et al. 2002) may add to their disadvantage.
Social networks, support and influence
Representation
Integration - whole system approach - access to healthcare	Like those from non-South Asian backgrounds, South Asian participants described how the complexity of accessing services impacted their ability to receive support and trust that their needs would be met. For instance, South Asian participants indicated a lack of certainty and confusion regarding the roles of all the different providers involved in their care (e.g., “unsure which doctor was respon…		Carers’ own experiences show a strong preference toward integrated services across health and social care. Their experiences also show that when services don’t work together, this can cause additional pressure, stress and even put health and wellbeing at risk. Good integrated services contribute positively to prevention, positive health and wellbeing and the ability to juggle caring with other pr…
Integration - whole system approach - access to healthcare - data systems / measuring outcomes for minoritised groups		Dearth of data/research on satisfaction of carers from minoritised groups with support. Carers from minority ethnic groups may respond differently to satisfaction questionnaires from the majority; for example, participants may tend to give less favourable responses even when receiving the same standards of care as those of the majority. This may be a reflection of differences in the way questionn…	Need to ensure that diversity gaps are clearly identifiable (e.g. in data systems) Some routine data collected reflects the "I" statements in the government white paper, People at the Heart of Care (2021). Local voluntary organisations which undertake delegated statutory assessments are often trained in and have access to local authority systems, uploading the carer’s assessment when completed. T…
Integration - whole system approach - carers assessments			Carers UK also has evidence from their State of Caring 2022 survey that some carers are less likely to have assessments than others. Other work has found that carers providing more substantial care are more likely to have a carer’s assessment. Carers aged 65+ are more likely to have an assessment (28%) than carers aged 18-64 (23%). In State of Caring 2021, those caring for someone with a mental h…
