# Supplementary material for: Rapid review: Ten ways to improve support for minoritised informal adult carers at local government policy level to redress inequality
Source: Public Health Pract (Oxf). 2024 Aug 26;8:100543. doi: 10.1016/j.puhip.2024.100543 (PMC11405819; doi:10.1016/j.puhip.2024.100543)
Supplement: Multimedia component 4 [file mmc4.xlsx]

## Sheet: INCLUDED-summary-details
Author(s)	Year	Title	Source type	If source focused on specific dimensions of marginalistion or minoritisation, what was this?	If source focused on caring in the context of a specific condition(s) of person being cared for, what was this?	Quality appraisal completed?	Overall judgment of quality and relevance of included paper in relation to the review (based on data extraction and quality appraisal)
Ahmed at al.	2004	Systematic review of the problems and issues of accessing specialist palliative care by patients, carers and health and social care professionals	Journal article - systematic review	NA	palliative care	yes	Low - moderate - only some relevant content of qualtiy
Akarsu et al	2019	Depression in carers of people with dementia from a minority ethnic background: Systematic review and meta-analysis of randomised controlled trials of psychosocial interventions	Journal article - systematic review	ethnicity	dementia	yes	Low - moderate - only some relevant content of qualtiy
Buczak-Stec et al	2023	Long-Term Care Preferences and Sexual Orientation-A Systematic Review and Meta-Analysis.	Journal article - systematic review	sexuality/gender identity-related inequality	NA	yes	Low - moderate - only some relevant content of qualtiy
Carers UK	2022	State of Caring 2022	Grey literature - report	NA	NA	yes	Moderate - authoritative source, highly relevant but limitations re: methods
Carers UK	2023	Carers’ assessments: developments, digital, diversity, co-production and good practice	Grey literature - report	NA	NA	yes	Moderate - authoritative source, highly relevant but limitations re: methods
Carers UK	2023	Supporting Black, Asian and minority ethnic carers: A good practice briefing	Grey literature - report	ethnicity	NA	yes	Moderate - authoritative source, highly relevant but limitations re: methods
Carers UK	2023	Supporting LGBTQ+ carers: A good practice briefing	Grey literature - report	sexuality/gender identity-related	NA	yes	Moderate - authoritative source, highly relevant but limitations re: methods
Chacko et al	2022	Mindfulness-Based Cognitive Therapy for Stress Reduction in Family Carers of People Living with Dementia: A Systematic Review	Journal article - systematic review	NA	dementia	yes	Low - moderate - only some relevant content of qualtiy
Connolly et al	2012	End-of-life care for people with dementia from ethnic minority groups: a systematic review	Journal article - systematic review	ethnicity	dementia	yes	Moderate - some relevant content of quality, some aspects of methods unclear
Duran-Kiraç et al	2021	Accessibility of health care experienced by persons with dementia from ethnic minority groups and formal and informal caregivers: A scoping review of European literature.	Journal article - systematic review	ethnicity	dementia	yes	Moderate - some relevant content of quality, some aspects of methods unclear
Gilmore-Bykovskyiet al	2018	Underreporting of Gender and Race/Ethnicity Differences in NIH-Funded Dementia Caregiver Support Interventions	Journal article - systematic review	gender, ethnicity	NA	yes	Moderate - some relevant content of quality but focused only on NIH funded interventions so narrow
Greenwood et al	2015	Barriers to access and minority ethnic carers' satisfaction with social care services in the community: a systematic review of qualitative and quantitative literature	Journal article - systematic review	ethnicity	NA	yes	High - very relevant paper of quality
Johl et al	2016	What do we know about the attitudes, experiences and needs of Black and minority ethnic carers of people with dementia in the United Kingdom? A systematic review of empirical research findings	Journal article - systematic review	ethnicity	dementia	yes	Moderate to high - relevant paper of quality, some lack of clarity around aspects of the review method
Kapadia et al	2022	Ethnic Inequalities in Healthcare: A Rapid Review. NHS Race & Health Observatory	Grey literature - report	ethnicity	NA	yes	Low - moderate - only some relevant content in a report of high quality
Knipping et al	2023	Access and Use of Services by Caregivers of Older Adults: A Scoping Review of Cultural and Linguistic Diversity	Journal article - systematic review	ethnicity (linguistic diversity)	NA	yes	Moderate to high - relevant paper of quality, some lack of clarity around aspects of the review method
Kokorelias et al	2023	Exploring the Poststroke Experiences and Needs of South Asian Communities Living in High-Income Countries: Findings from a Scoping Review.	Journal article - systematic review	ethnicity	stroke	yes	High - relevant paper of quality
Lillekroken et al	2023	Family caregivers' experiences of providing care for family members from minority ethnic groups living with dementia: A qualitative systematic review	Journal article - systematic review	ethnicity	dementia	yes	Moderate to high - relevant paper of quality, some lack of clarity around aspects of the review method
Lorenz et al	2021	Availability of caregiver-friendly workplace policies: an international scoping review follow-up study	Journal article - systematic review	NA	NA	yes	Moderate - relevant paper in focused area of quality, a lack of focus on inequality in relaiton to minoritised groups and some lack of clarity around aspects of the review method
Lucero et al	2018	The effects of information and communication technologies on informal caregivers of persons living with dementia: A systematic review	Journal article - systematic review	NA	dementia	yes	Low - moderate - only some relevant content of qualtiy
Moriarty	2008	The health and social care experiences of Black and minority ethnic older people. Briefing series: Better Health Briefing Paper 9	Grey literature - report	ethnicity	NA	yes	Low - moderate - some aspects of relevance but limitations re: methods
Moss et al	2023	Applying the community readiness model to identify and address inequity in end-of-life care in South Asian communities	Journal article - qualitative	ethnicity	palliative care	yes	Low - moderate - only some relevant content of qualtiy
Murong et al	2023	The Experience of Informal Newcomer Cancer Caregivers with Limited Language Proficiency: A Scoping Review	Journal article - systematic review	migration	cancer	yes	Moderate to high - relevant paper of quality, some lack of clarity around aspects of the review method
Napoles et al	2010	Reviews: developing culturally sensitive dementia caregiver interventions: are we there yet?	Journal article - systematic review	NA	dementia	yes	Moderate to high - relevant paper of quality, some lack of clarity around aspects of the review method
NICE	2020	Support for adult carers	Grey literature - report	NA	NA	yes	Moderate - relevant but limited insights in relation to minoritised groups
San Juan et al	2021	Recovery From Severe Mental Health Problems: A Systematic Review of Service User and Informal Caregiver Perspectives	Journal article - systematic review	NA	mental health	yes	Moderate - relevant paper in focused area of quality, limited insights in relation to minoritised groups
Shrestha et al	2023	Changing dynamics of caregiving: a meta-ethnography study of informal caregivers’ experiences with older immigrant family members in Europe	Journal article - systematic review	migration	NA	yes	High - very relevant paper of quality
Thompson et al	2020	The support that partners or caregivers provide sexual minority women who have cancer: A systematic review	Journal article - systematic review	sexuality/gender identity-related	cancer	yes	High - relevant paper of quality
Waligora et al	2019	The Self-Care Needs and Behaviors of Dementia Informal Caregivers: A Systematic Review	Journal article - systematic review	NA	dementia	yes	Moderate - relevant but limited insights in relation to minoritised groups
Zhang et al	2023	Chinese diaspora caregivers' experiences in dementia care in high-income countries: A systematic review	Journal article - systematic review	ethnicity	dementia	yes	High - relevant paper of quality
Hengelaar et al	2023	Intersectionality in informal care research: a scoping review	Journal article - systematic review	intersectionality	NA	yes	Moderate - relevant but some aspects of method unclear and focus is on research, less on practice
Zarzycki, et al	2023	Cultural and societal motivations for being informal caregivers: a qualitative systematic review and meta-synthesis	Journal article - systematic review	NA	NA	yes	Moderate - relevant but some limits in terms of content in relation to minoritised groups
Ireson et al	2016	Availability of caregiver-friendly workplace policies (CFWPs): an international scoping review	Journal article - systematic review	NA	NA	yes	Moderate - relevant paper in focused area of quality, a lack of focus on inequality in relaiton to minoritised groups and some lack of clarity around aspects of the review method
Francis and Hanna	2022	Informal carer experiences of UK dementia services—A systematic review	Journal article - systematic review	ethnicity	dementia	yes	Low - moderate - some relevance but limited insights on inequality in relation to minoritised groups and some lack of clarity around aspects of the review method
Stenberg and Hejlem	2023	Migrant informal caregiver perceptions and experiences of caring for a family member with dementia: A systematic review and thematic synthesis	Journal article - systematic review	migration	dementia	yes	High - relevant paper of quality
